# Supplementary material for: Socioeconomic status, individual behaviors and risk for mental disorders: A Mendelian randomization study
Source: Eur Psychiatry. 2022 Apr 18;65(1):e28. doi: 10.1192/j.eurpsy.2022.18 (PMC9158396; doi:10.1192/j.eurpsy.2022.18)
Supplement: Supplementary file 1 [file epasup.zip]

Archive with 2 entries (2 files):
- S0924933822000189sup001.pdf
- S0924933822000189sup002.xlsx
