# Supplementary material for: Socioeconomic status, individual behaviors and risk for mental disorders: A Mendelian randomization study
Source: Eur Psychiatry. 2022 Apr 18;65(1):e28. doi: 10.1192/j.eurpsy.2022.18 (PMC9158396; doi:10.1192/j.eurpsy.2022.18)
Supplement: Supplementary file 1 [file epasup.zip › S0924933822000189sup002.xlsx]

## Sheet: Supplementary Dataset 1
Supplementary Dataset 1. Genetic information for exposure_educational attainment.
SNP	effect_allele	other_allele	eaf	beta	se	p
rs9859556	T	G	0.3132	0.029	0.0015	4.61e-82
rs7029718	A	G	0.4108	0.0244	0.0014	7.82e-65
rs1334297	A	G	0.7375	0.0257	0.0016	2.53e-58
rs9375188	T	C	0.4847	0.0212	0.0014	8.78e-52
rs13018640	T	C	0.6017	-0.0215	0.0014	1.05e-50
rs34305371	A	G	0.0985	0.0314	0.0024	1.1e-39
rs6449503	A	G	0.5038	0.0185	0.0014	1.84e-39
rs1689510	C	G	0.3315	0.0194	0.0015	1.35e-38
rs11082011	T	C	0.6716	0.0194	0.0015	2.06e-38
rs1008078	T	C	0.4019	-0.0182	0.0014	4.5e-37
rs61104616	A	G	0.5249	-0.0172	0.0014	1.56e-34
rs12076635	C	G	0.7811	0.0207	0.0017	3.33e-34
rs66568921	T	G	0.6441	-0.0181	0.0015	7.6e-34
rs56319902	T	C	0.2155	-0.0206	0.0017	5.81e-33
rs73344830	A	G	0.4181	0.017	0.0014	1e-32
rs11678980	A	G	0.4527	-0.0166	0.0014	1.6e-31
rs11588857	A	G	0.2131	0.0199	0.0017	4.45e-31
rs10773002	A	T	0.252	0.0185	0.0016	2.5e-30
rs176218	T	G	0.1958	0.02	0.0018	1.1e-29
rs7849487	T	G	0.6578	-0.0167	0.0015	1.25e-29
rs10189857	A	G	0.5654	0.0158	0.0014	4.69e-29
rs4787457	A	G	0.6339	0.0162	0.0015	1.23e-28
rs35417702	T	C	0.5235	-0.0152	0.0014	2.4e-27
rs55736314	C	G	0.599	-0.0154	0.0014	4.59e-27
rs10215082	A	G	0.4661	-0.0149	0.0014	7.03e-26
rs1320139	C	G	0.427	-0.0149	0.0014	7.62e-26
rs3897821	A	G	0.6654	0.0154	0.0015	3.58e-25
rs6557171	T	C	0.3232	-0.0155	0.0015	5.48e-25
rs13240401	T	C	0.7812	0.0176	0.0017	2.36e-24
rs363096	T	C	0.4245	-0.0143	0.0014	5.77e-24
rs10931821	A	T	0.4852	-0.0141	0.0014	8.65e-24
rs76076331	T	C	0.1346	0.0206	0.0021	1.71e-23
rs17411339	A	G	0.5612	0.014	0.0014	5.1e-23
rs7683416	T	C	0.4592	0.0139	0.0014	6.05e-23
rs113520408	A	G	0.2756	0.0155	0.0016	1.03e-22
rs12375949	T	C	0.4312	-0.0138	0.0014	1.61e-22
rs11157931	A	C	0.3924	-0.0139	0.0014	3.86e-22
rs9411331	A	C	0.684	0.0145	0.0015	7.63e-22
rs660001	A	G	0.2113	-0.0164	0.0017	1.66e-21
rs7924036	T	G	0.5124	0.0133	0.0014	2.55e-21
rs12468040	T	G	0.3819	0.0137	0.0014	3.12e-21
rs746839	C	G	0.6283	0.0135	0.0015	1.19e-20
rs9616947	T	C	0.3818	-0.0134	0.0015	3.58e-20
rs12506221	T	G	0.436	-0.013	0.0014	4.23e-20
rs10875121	C	G	0.8361	0.0174	0.0019	4.46e-20
rs12761761	T	C	0.2395	0.0153	0.0017	4.79e-20
rs2725370	T	C	0.3017	-0.0141	0.0015	4.96e-20
rs56391344	A	G	0.2526	0.0148	0.0016	7.49e-20
rs72962169	T	C	0.1595	-0.0174	0.0019	1.26e-19
rs2838006	T	C	0.3597	0.0132	0.0015	1.38e-19
rs72828517	T	C	0.8273	-0.0168	0.0019	1.38e-19
rs72829857	A	G	0.761	-0.0149	0.0016	1.52e-19
rs2179152	T	C	0.3673	-0.0131	0.0015	1.68e-19
rs79265434	A	G	0.8834	-0.0197	0.0022	1.98e-19
rs62182994	T	C	0.6894	0.0137	0.0015	2.55e-19
rs2290601	T	C	0.772	-0.0149	0.0017	4.49e-19
rs178183	T	C	0.2455	0.0145	0.0016	4.81e-19
rs6065080	T	C	0.3589	-0.013	0.0015	7.49e-19
rs2545795	A	C	0.4437	0.0125	0.0014	1.03e-18
rs4757957	C	G	0.6911	0.0133	0.0015	1.79e-18
rs57352738	A	T	0.204	-0.0152	0.0017	2.51e-18
rs10460095	A	G	0.5714	-0.0124	0.0014	2.61e-18
rs790647	A	C	0.2278	-0.0145	0.0017	3.81e-18
rs575113	A	G	0.2941	0.0133	0.0015	7.52e-18
rs76577427	C	G	0.9006	0.0203	0.0024	7.78e-18
rs4719944	T	C	0.5462	-0.0121	0.0014	9.25e-18
rs9289300	T	C	0.8412	-0.0164	0.0019	1e-17
rs7920624	A	T	0.4783	0.012	0.0014	1.06e-17
rs12643771	T	C	0.3094	0.013	0.0015	1.32e-17
rs4726070	A	G	0.6021	0.0122	0.0014	1.36e-17
rs17563464	A	C	0.2173	-0.0147	0.0017	1.74e-17
rs717996	T	C	0.5986	-0.0122	0.0014	1.89e-17
rs17502934	T	G	0.1489	-0.0167	0.002	2.12e-17
rs9882532	T	C	0.6368	0.0124	0.0015	2.15e-17
rs6493265	T	C	0.3915	-0.0122	0.0014	2.26e-17
rs17489649	A	G	0.6788	0.0127	0.0015	2.77e-17
rs76878669	C	G	0.7609	0.0141	0.0017	3.1e-17
rs4467547	T	G	0.407	0.0121	0.0014	4.88e-17
rs3026996	A	C	0.7606	0.0138	0.0016	5.42e-17
rs9933256	A	G	0.5558	0.0119	0.0014	6.06e-17
rs2923424	A	G	0.6069	0.012	0.0014	6.31e-17
rs17428076	C	G	0.7598	0.0137	0.0016	6.41e-17
rs7977614	A	G	0.7143	-0.0134	0.0016	6.84e-17
rs77609760	A	G	0.9346	0.0236	0.0028	7.71e-17
rs12591647	T	C	0.8171	-0.0152	0.0018	7.78e-17
rs12957463	A	G	0.7953	0.0146	0.0018	9.2e-17
rs2496482	T	C	0.4161	0.0121	0.0015	9.2e-17
rs11663602	A	C	0.2761	-0.013	0.0016	9.27e-17
rs75177132	T	C	0.0476	0.0298	0.0036	1.01e-16
rs2081652	A	T	0.661	0.0123	0.0015	1.09e-16
rs7974852	A	C	0.5235	0.0117	0.0014	1.14e-16
rs2570497	T	C	0.6367	-0.0121	0.0015	1.27e-16
rs17598675	T	C	0.5132	-0.0116	0.0014	1.37e-16
rs11121177	A	G	0.1785	0.0151	0.0018	1.44e-16
rs6704768	A	G	0.5648	-0.0116	0.0014	1.84e-16
rs34098770	A	G	0.152	-0.016	0.002	2.95e-16
rs4984541	A	G	0.7666	-0.0138	0.0017	3.4e-16
rs7326331	A	G	0.2761	-0.0128	0.0016	3.42e-16
rs9655780	A	G	0.8287	-0.0153	0.0019	3.7e-16
rs737945	C	G	0.4442	-0.0115	0.0014	3.73e-16
rs12646523	T	C	0.2483	-0.0132	0.0016	3.79e-16
rs11081529	T	C	0.7112	0.0126	0.0015	5.22e-16
rs73581580	A	G	0.1248	-0.0181	0.0022	5.78e-16
rs5754753	T	C	0.7178	-0.0126	0.0016	6.15e-16
rs6690195	T	C	0.4907	-0.0113	0.0014	7.89e-16
rs115000530	A	T	0.9451	-0.025	0.0031	1.09e-15
rs10979613	T	C	0.6389	-0.0117	0.0015	1.25e-15
rs17248751	A	G	0.7827	-0.0136	0.0017	1.28e-15
rs2998299	T	G	0.2137	-0.0136	0.0017	1.51e-15
rs62379838	T	C	0.6953	0.0121	0.0015	1.77e-15
rs9556958	T	C	0.5233	-0.011	0.0014	5.96e-15
rs13422673	T	C	0.4659	-0.011	0.0014	6.48e-15
rs2052285	A	G	0.5959	0.0112	0.0014	7.25e-15
rs488476	C	G	0.6191	-0.0113	0.0015	8.29e-15
rs2764684	T	C	0.8266	0.0143	0.0019	9.99e-15
rs10892807	T	C	0.5671	0.0109	0.0014	1.09e-14
rs61527214	A	G	0.4113	0.011	0.0014	1.13e-14
rs8024	A	C	0.3294	-0.0115	0.0015	1.13e-14
rs7603132	A	G	0.1938	0.0137	0.0018	1.2e-14
rs10940921	T	G	0.4194	0.0111	0.0014	1.31e-14
rs6731373	A	G	0.339	-0.0115	0.0015	1.39e-14
rs303752	A	G	0.4067	-0.011	0.0014	1.47e-14
rs7254263	T	C	0.285	-0.0119	0.0016	1.84e-14
rs4320563	A	G	0.5093	0.0109	0.0014	2.24e-14
rs11871429	A	G	0.7727	0.0128	0.0017	2.52e-14
rs10761251	A	T	0.6633	0.0113	0.0015	2.52e-14
rs1866823	A	G	0.5444	0.0107	0.0014	3.09e-14
rs7575637	A	G	0.4538	0.0107	0.0014	3.43e-14
rs9529146	T	C	0.2282	0.0127	0.0017	3.48e-14
rs4848924	A	C	0.71	-0.0117	0.0015	3.56e-14
rs1747714	T	C	0.5287	0.0106	0.0014	3.82e-14
rs929511	T	C	0.1254	-0.016	0.0021	3.91e-14
rs12602286	T	G	0.8731	0.016	0.0021	4.62e-14
rs13163845	T	C	0.8488	-0.0149	0.002	4.66e-14
rs12273435	A	G	0.207	-0.0132	0.0017	4.72e-14
rs10798888	T	G	0.1725	-0.014	0.0019	5.15e-14
rs1128956	T	G	0.8251	-0.014	0.0019	5.34e-14
rs17565975	A	G	0.5563	-0.0106	0.0014	5.54e-14
rs12332731	A	T	0.1882	0.0135	0.0018	5.96e-14
rs7972246	T	C	0.3451	0.011	0.0015	1.01e-13
rs11620355	A	G	0.0912	0.0182	0.0025	1.09e-13
rs401526	T	C	0.5258	-0.0104	0.0014	1.15e-13
rs2287838	A	G	0.5504	-0.0104	0.0014	1.27e-13
rs6697584	T	C	0.7852	-0.0126	0.0017	1.43e-13
rs12571549	A	G	0.1368	0.0151	0.002	1.45e-13
rs118134876	T	C	0.0578	-0.0223	0.003	1.5e-13
rs17551064	A	G	0.8378	0.0141	0.0019	1.53e-13
rs9853928	T	C	0.2102	-0.0127	0.0017	1.59e-13
rs4500930	T	C	0.3449	-0.0109	0.0015	1.67e-13
rs4352658	T	C	0.081	-0.019	0.0026	1.71e-13
rs12875339	A	C	0.6449	-0.0108	0.0015	1.71e-13
rs10060023	T	C	0.3276	0.011	0.0015	1.88e-13
rs34720381	T	C	0.0907	-0.018	0.0024	1.9e-13
rs7460106	T	C	0.762	-0.0123	0.0017	2.06e-13
rs10805383	A	G	0.4879	-0.0103	0.0014	2.22e-13
rs61997667	T	C	0.1511	-0.0144	0.002	2.24e-13
rs11657342	A	G	0.367	0.014	0.0019	2.32e-13
rs13085461	C	G	0.474	0.0103	0.0014	2.4e-13
rs2256965	A	G	0.4188	0.0106	0.0014	2.4e-13
rs11542663	A	C	0.6947	0.0112	0.0015	2.44e-13
rs2478208	C	G	0.5204	-0.0103	0.0014	2.89e-13
rs2364544	A	G	0.3912	-0.0105	0.0014	2.91e-13
rs1167827	A	G	0.4347	0.0104	0.0014	2.93e-13
rs56099375	T	C	0.241	0.012	0.0017	3.1e-13
rs17048855	A	G	0.3426	0.0108	0.0015	3.1e-13
rs10951590	T	C	0.3275	-0.0109	0.0015	3.62e-13
rs12503522	T	C	0.282	-0.0113	0.0016	3.93e-13
rs9886703	A	T	0.1671	-0.0136	0.0019	4.46e-13
rs77025239	A	G	0.1559	-0.014	0.0019	4.65e-13
rs111852224	T	C	0.1227	0.0156	0.0022	4.85e-13
rs4384309	A	G	0.4641	0.0102	0.0014	4.89e-13
rs12524795	T	C	0.4374	0.0102	0.0014	5.28e-13
rs72622559	T	C	0.2301	-0.012	0.0017	5.5e-13
rs62179650	A	G	0.2995	0.0112	0.0016	5.66e-13
rs6065784	C	G	0.6953	0.011	0.0015	5.78e-13
rs4673840	T	C	0.842	-0.0138	0.0019	5.86e-13
rs3809634	A	G	0.6842	-0.0109	0.0015	6.82e-13
rs4899012	C	G	0.6019	-0.0103	0.0014	8.06e-13
rs730384	A	G	0.4388	0.0101	0.0014	9.38e-13
rs34067381	T	G	0.3617	-0.0104	0.0015	9.77e-13
rs969512	A	T	0.6596	-0.0106	0.0015	9.84e-13
rs6994287	A	G	0.4055	0.0102	0.0014	1.11e-12
rs62155873	T	C	0.1221	-0.0151	0.0021	1.65e-12
rs114593137	A	T	0.793	-0.0122	0.0017	1.65e-12
rs35929923	A	G	0.2495	-0.0114	0.0016	1.77e-12
rs891793	C	G	0.5403	-0.0099	0.0014	1.87e-12
rs73648455	T	C	0.0797	-0.0183	0.0026	1.99e-12
rs192436652	T	C	0.0268	-0.0319	0.0045	2.06e-12
rs175325	A	T	0.5966	-0.01	0.0014	2.24e-12
rs9929556	T	G	0.5688	-0.0099	0.0014	2.31e-12
rs17604349	A	G	0.1852	0.0127	0.0018	2.36e-12
rs2216144	T	C	0.5306	0.0098	0.0014	2.58e-12
rs13197257	T	G	0.279	0.0109	0.0016	2.83e-12
rs6969783	A	T	0.4705	-0.0098	0.0014	2.87e-12
rs4846724	A	G	0.5347	0.0098	0.0014	2.89e-12
rs12638072	A	G	0.2992	-0.0107	0.0015	3.13e-12
rs1245829	A	T	0.5814	-0.0099	0.0014	3.29e-12
rs77719387	A	T	0.0174	-0.0403	0.0058	3.78e-12
rs8008382	T	C	0.3009	-0.0106	0.0015	4.07e-12
rs7617204	A	G	0.5223	-0.0097	0.0014	4.33e-12
rs7041702	A	G	0.7406	-0.0111	0.0016	4.53e-12
rs1434630	T	G	0.1479	-0.0137	0.002	4.63e-12
rs4839155	T	G	0.7671	0.0115	0.0017	4.66e-12
rs7910403	T	G	0.1952	0.0122	0.0018	5.08e-12
rs7040995	C	G	0.5324	0.0097	0.0014	5.39e-12
rs9373363	A	G	0.7485	-0.0111	0.0016	5.54e-12
rs79994730	T	C	0.0426	0.024	0.0035	5.88e-12
rs74415461	T	C	0.0843	0.0176	0.0026	6.25e-12
rs13133213	A	G	0.498	0.0096	0.0014	7.57e-12
rs10773208	T	C	0.2526	-0.011	0.0016	8.09e-12
rs13145650	T	C	0.917	-0.0173	0.0025	8.99e-12
rs12888615	T	C	0.1991	0.012	0.0018	9.42e-12
rs1842713	A	G	0.7882	-0.0117	0.0017	9.67e-12
rs3859523	T	C	0.8208	0.0124	0.0018	9.92e-12
rs9929762	A	G	0.5595	0.0096	0.0014	1.03e-11
rs4298514	T	C	0.6986	0.0104	0.0015	1.07e-11
rs2447097	T	G	0.4596	0.0096	0.0014	1.1e-11
rs4358081	A	C	0.5285	-0.0095	0.0014	1.28e-11
rs12967010	T	C	0.7746	0.0114	0.0017	1.33e-11
rs75033012	C	G	0.0391	-0.0258	0.0038	1.38e-11
rs1426619	T	C	0.4346	0.0096	0.0014	1.4e-11
rs7167688	T	C	0.4917	-0.0094	0.0014	1.71e-11
rs401966	C	G	0.39	-0.0097	0.0014	1.72e-11
rs3751331	A	G	0.3797	-0.0097	0.0014	1.75e-11
rs79728014	A	G	0.8553	-0.0134	0.002	2.06e-11
rs11138947	T	C	0.7236	0.0105	0.0016	2.36e-11
rs590013	T	C	0.6772	0.01	0.0015	2.47e-11
rs4766424	C	G	0.1237	0.0142	0.0021	2.47e-11
rs4328757	T	C	0.6119	0.0096	0.0014	2.95e-11
rs6123924	A	G	0.8445	0.0129	0.0019	3.2e-11
rs34807077	A	C	0.1569	0.0128	0.0019	3.29e-11
rs12151248	T	C	0.1141	-0.0149	0.0023	3.81e-11
rs35606437	A	G	0.2675	0.0105	0.0016	3.98e-11
rs1865955	T	C	0.8244	0.0122	0.0019	4.06e-11
rs13327482	A	G	0.8221	-0.0121	0.0018	4.47e-11
rs4675248	A	G	0.3995	-0.0094	0.0014	4.5e-11
rs2964199	T	C	0.3149	-0.0099	0.0015	4.61e-11
rs6812533	T	C	0.7444	0.0106	0.0016	4.85e-11
rs4778058	T	C	0.4964	-0.0092	0.0014	4.92e-11
rs6924023	A	G	0.7548	0.0107	0.0016	5.17e-11
rs10830858	T	C	0.5104	0.0092	0.0014	5.31e-11
rs4895650	T	C	0.5472	0.0093	0.0014	5.31e-11
rs4369924	A	G	0.1615	0.0125	0.0019	5.58e-11
rs12670376	A	G	0.4464	0.0092	0.0014	5.99e-11
rs9927842	T	C	0.149	-0.013	0.002	6.22e-11
rs1991585	T	C	0.706	-0.0101	0.0015	6.26e-11
rs252991	A	G	0.3695	0.0095	0.0015	6.3e-11
rs12789313	T	C	0.4907	0.0092	0.0014	6.79e-11
rs743316	T	C	0.7915	0.0112	0.0017	8.21e-11
rs7321274	A	G	0.7999	0.0114	0.0018	8.21e-11
rs1329125	T	C	0.3273	-0.0097	0.0015	8.37e-11
rs57349798	A	G	0.4094	0.0093	0.0014	8.63e-11
rs17144467	A	C	0.6867	0.0098	0.0015	8.74e-11
rs2297293	C	G	0.3141	0.0099	0.0015	8.8e-11
rs74787922	A	C	0.9333	0.0182	0.0028	8.97e-11
rs2434672	A	C	0.5321	0.0091	0.0014	1.06e-10
rs12519073	T	C	0.2317	-0.0107	0.0017	1.16e-10
rs1717204	A	C	0.1818	-0.0117	0.0018	1.2e-10
rs7012546	T	C	0.4166	0.0092	0.0014	1.25e-10
rs1301838	T	C	0.3227	-0.0096	0.0015	1.29e-10
rs2212430	T	C	0.3038	-0.01	0.0016	1.32e-10
rs7692359	T	C	0.7786	-0.0109	0.0017	1.4e-10
rs1738050	C	G	0.6197	-0.0093	0.0014	1.42e-10
rs17110109	T	C	0.6163	-0.0093	0.0014	1.47e-10
rs12438177	A	G	0.3676	0.0093	0.0015	1.48e-10
rs9359939	A	C	0.2431	-0.0105	0.0016	1.51e-10
rs72486027	T	C	0.2459	-0.0104	0.0016	1.61e-10
rs62155350	A	G	0.0186	0.0338	0.0053	1.69e-10
rs10772644	C	G	0.8887	0.0142	0.0022	1.69e-10
rs56794817	A	G	0.1615	0.0122	0.0019	1.69e-10
rs112806496	C	G	0.9129	-0.016	0.0025	1.72e-10
rs13130765	C	G	0.4721	-0.0091	0.0014	1.89e-10
rs73191311	A	G	0.3363	-0.0094	0.0015	2.03e-10
rs11894424	A	C	0.9524	0.0209	0.0033	2.14e-10
rs1603460	T	G	0.4206	0.009	0.0014	2.2e-10
rs42210	C	G	0.7122	-0.0098	0.0016	2.74e-10
rs7650602	T	C	0.5599	-0.0089	0.0014	2.77e-10
rs137079	T	C	0.1375	0.0128	0.002	3.06e-10
rs13261773	C	G	0.1602	0.0122	0.0019	3.12e-10
rs80257979	T	G	0.9677	-0.0252	0.004	3.31e-10
rs3111251	T	C	0.4325	-0.009	0.0014	3.88e-10
rs3948495	T	G	0.4079	-0.0089	0.0014	3.95e-10
rs4663617	A	T	0.235	0.0104	0.0017	4.12e-10
rs11130380	T	G	0.6135	0.009	0.0014	4.17e-10
rs76235882	A	G	0.966	0.0241	0.0039	4.52e-10
rs11030102	C	G	0.7479	0.0101	0.0016	4.6e-10
rs2885198	A	G	0.5318	0.0088	0.0014	4.63e-10
rs580652	T	C	0.9017	-0.0147	0.0024	4.65e-10
rs806816	A	T	0.7498	0.0101	0.0016	4.8e-10
rs10844179	A	G	0.2257	0.0104	0.0017	5.03e-10
rs11023764	A	G	0.6418	0.0091	0.0015	5.32e-10
rs11003463	T	G	0.6114	0.0091	0.0015	5.58e-10
rs1933264	T	C	0.7491	0.01	0.0016	5.85e-10
rs76246107	A	G	0.0941	-0.0162	0.0026	6.52e-10
rs10080647	A	C	0.1405	0.0124	0.002	7.05e-10
rs232496	T	C	0.3657	0.009	0.0015	7.14e-10
rs68145588	T	G	0.1395	-0.0127	0.0021	7.53e-10
rs7171405	A	G	0.2432	-0.0101	0.0016	7.53e-10
rs11211123	A	G	0.2228	0.0104	0.0017	7.62e-10
rs2517086	C	G	0.5721	-0.0088	0.0014	8e-10
rs2007655	T	G	0.4976	0.0086	0.0014	8.64e-10
rs2554835	A	G	0.3998	0.0088	0.0014	8.95e-10
rs72944064	T	C	0.7437	-0.0098	0.0016	9.39e-10
rs10021733	T	C	0.1475	-0.0164	0.0027	9.45e-10
rs7449561	A	G	0.226	0.0102	0.0017	9.73e-10
rs11598765	A	G	0.1966	-0.0106	0.0018	1.73e-09
rs1544	A	G	0.2636	-0.0096	0.0016	1.76e-09
rs28513882	A	G	0.1783	-0.011	0.0018	2.03e-09
rs11724690	T	G	0.2887	0.0093	0.0015	2.08e-09
rs34394051	A	G	0.8429	-0.0117	0.002	2.3e-09
rs12054166	C	G	0.7399	0.0096	0.0016	2.3e-09
rs8097125	T	C	0.3802	0.0086	0.0014	2.31e-09
rs1564347	T	G	0.3433	0.0088	0.0015	2.39e-09
rs736281	T	C	0.3931	0.0086	0.0014	2.49e-09
rs12113634	T	C	0.6504	0.0088	0.0015	2.5e-09
rs6917154	T	C	0.1236	0.0127	0.0021	2.55e-09
rs2034631	T	C	0.6508	0.0089	0.0015	2.64e-09
rs1542354	A	G	0.4764	-0.0084	0.0014	2.72e-09
rs112603734	A	C	0.7699	-0.0131	0.0022	2.72e-09
rs12981405	T	C	0.1664	-0.0112	0.0019	2.75e-09
rs62174974	A	G	0.1949	-0.0105	0.0018	2.76e-09
rs72917504	T	C	0.0583	-0.0178	0.003	2.91e-09
rs113615161	T	C	0.133	-0.0123	0.0021	2.98e-09
rs17882802	A	G	0.4295	0.0084	0.0014	3e-09
rs10193498	A	T	0.755	0.0097	0.0016	3.1e-09
rs2199409	T	C	0.7962	0.0103	0.0017	3.14e-09
rs12614263	A	G	0.4959	0.0083	0.0014	3.38e-09
rs6490618	T	C	0.327	0.0088	0.0015	3.48e-09
rs4810894	A	G	0.3706	-0.0085	0.0015	4.38e-09
rs10046069	A	G	0.1203	0.0127	0.0022	4.4e-09
rs10006235	T	C	0.2689	-0.0093	0.0016	4.48e-09
rs143743568	A	G	0.154	0.0118	0.002	4.99e-09
rs9927137	A	G	0.5298	0.0082	0.0014	5.11e-09
rs2039204	A	T	0.5296	0.0082	0.0014	5.23e-09
rs7894722	T	C	0.3748	0.0085	0.0014	5.41e-09
rs173003	A	C	0.4934	-0.0082	0.0014	5.5e-09
rs6977237	T	C	0.4725	0.0082	0.0014	5.59e-09
rs162445	A	G	0.0788	0.0152	0.0026	5.72e-09
rs42302	A	G	0.3441	0.0086	0.0015	5.96e-09
rs912883	T	C	0.6781	0.0087	0.0015	6.2e-09
rs4904523	A	G	0.5208	-0.0082	0.0014	6.27e-09
rs2964255	A	G	0.3066	0.0088	0.0015	6.34e-09
rs1890132	T	C	0.7056	-0.0089	0.0015	6.56e-09
rs1505676	C	G	0.6293	0.0084	0.0015	6.67e-09
rs4977885	A	G	0.3971	-0.0084	0.0014	6.78e-09
rs17148998	A	G	0.2042	0.0101	0.0017	6.98e-09
rs13212041	T	C	0.7978	0.0101	0.0018	7.42e-09
rs10996167	C	G	0.6512	0.0113	0.002	7.47e-09
rs2929032	A	G	0.4654	-0.0081	0.0014	8.4e-09
rs150537577	A	G	0.9195	-0.0151	0.0026	9.5e-09
rs4915735	A	G	0.1408	0.0116	0.002	9.56e-09
rs6043521	T	C	0.6035	-0.0083	0.0014	9.72e-09
rs2011603	A	G	0.7359	-0.0091	0.0016	1.12e-08
rs72993796	T	C	0.8836	0.0127	0.0022	1.12e-08
rs117398064	C	G	0.0912	-0.0141	0.0025	1.16e-08
rs182902112	A	C	0.0186	-0.03	0.0053	1.17e-08
rs2469226	A	T	0.2228	0.0096	0.0017	1.28e-08
rs13402497	A	T	0.4902	-0.008	0.0014	1.33e-08
rs382196	T	G	0.3814	-0.0082	0.0014	1.47e-08
rs66721975	A	G	0.2903	-0.0087	0.0015	1.51e-08
rs2131167	A	G	0.4458	0.008	0.0014	1.52e-08
rs1220779	A	G	0.4679	-0.0079	0.0014	1.58e-08
rs4793090	A	G	0.6635	0.0084	0.0015	1.67e-08
rs78648104	T	C	0.9137	-0.0141	0.0025	1.7e-08
rs13266287	A	T	0.6687	-0.0085	0.0015	1.75e-08
rs2183271	T	C	0.6364	0.0084	0.0015	1.91e-08
rs72709560	A	G	0.6865	0.0085	0.0015	2.03e-08
rs1955250	A	C	0.9137	-0.014	0.0025	2.26e-08
rs1747817	T	C	0.7614	-0.0092	0.0016	2.29e-08
rs1861786	A	G	0.3813	-0.0081	0.0014	2.39e-08
rs8030487	A	G	0.6907	0.0085	0.0015	2.52e-08
rs11213482	A	G	0.836	-0.0106	0.0019	2.68e-08
rs7226824	T	C	0.5305	-0.0078	0.0014	2.72e-08
rs7875078	A	C	0.4564	-0.0078	0.0014	2.72e-08
rs9633970	T	C	0.7606	0.0091	0.0016	2.81e-08
rs12765185	A	T	0.2769	-0.0088	0.0016	2.96e-08
rs12574281	A	C	0.631	-0.008	0.0015	3.04e-08
rs57661533	T	C	0.1341	-0.0114	0.0021	3.24e-08
rs2958182	A	T	0.3414	0.0082	0.0015	3.46e-08
rs2989476	C	G	0.4193	0.0078	0.0014	3.73e-08
rs628993	A	G	0.1073	0.0128	0.0023	3.83e-08
rs17732878	T	C	0.7912	-0.0095	0.0017	4.06e-08
rs10799615	A	G	0.2525	-0.0089	0.0016	4.11e-08
rs11076962	T	C	0.7189	0.0086	0.0016	4.29e-08
rs9492774	C	G	0.3692	0.008	0.0015	4.33e-08
rs936496	A	G	0.6229	-0.0079	0.0014	4.38e-08
rs13050131	A	C	0.6647	-0.0081	0.0015	4.4e-08
rs2436760	T	C	0.9717	0.0232	0.0042	4.52e-08
rs11657979	A	G	0.2449	-0.0091	0.0017	4.57e-08
rs7672622	A	G	0.7459	-0.0088	0.0016	4.72e-08
rs72672052	A	T	0.1753	-0.0101	0.0018	4.87e-08
rs73055556	A	G	0.1385	0.0111	0.002	4.95e-08
rs2055940	A	G	0.3215	0.0082	0.0015	4.95e-08

## Sheet: Supplementary Dataset 2
Supplementary Dataset 2. Genetic information for exposure_total household income before tax.
SNP	other_allele	effect_allele	eaf	beta	se	p
rs12119149	C	T	0.7332	0.012652	0.0020367	5.24e-10
rs6699397	A	G	0.3672	-0.012195	0.0020207	1.59e-09
rs11588857	G	A	0.2029	0.01154	0.0020135	9.99e-09
rs12614880	A	G	0.3777	0.01461	0.0020192	4.66e-13
rs7597007	G	T	0.6451	-0.012209	0.0020184	1.46e-09
rs1455350	T	A	0.4745	-0.011519	0.0020188	1.16e-08
rs139897186	C	G	0.02391	-0.011198	0.0019857	1.71e-08
rs9822268	G	A	0.2852	0.013162	0.0020183	6.98e-11
rs2332719	A	G	0.2784	-0.013331	0.0020684	1.16e-10
rs12647647	T	A	0.2766	0.011434	0.0020032	1.14e-08
rs28896784	T	G	0.7746	0.011228	0.002038	3.6e-08
rs11943536	C	T	0.239	0.011121	0.002024	3.92e-08
rs159365	A	G	0.5822	0.015664	0.0020205	9.04e-15
rs2563332	C	T	0.2075	-0.011564	0.0020172	9.9e-09
rs1906252	C	A	0.5182	0.017284	0.0020248	1.39e-17
rs28558559	T	C	0.1066	0.011223	0.0020456	4.11e-08
rs37976	C	T	0.5596	0.011976	0.0020216	3.14e-09
rs4727618	G	A	0.4767	-0.011449	0.0020289	1.67e-08
rs10429582	T	C	0.414	0.017125	0.0020158	1.98e-17
rs6477496	C	T	0.1887	0.011258	0.0020283	2.85e-08
rs9517310	C	T	0.3107	0.011125	0.0020093	3.09e-08
rs17652520	G	A	0.222	-0.013847	0.0020013	4.56e-12
rs146301099	G	T	0.5074	-0.01146	0.0020314	1.69e-08
rs12954483	A	G	0.8975	-0.012595	0.0020328	5.8e-10
rs12967855	A	G	0.6692	0.012344	0.0020583	2.01e-09
rs12151248	C	T	0.1178	-0.012425	0.0019871	4.04e-10
rs306755	T	C	0.4714	0.011925	0.0020239	3.82e-09

## Sheet: Supplementary Dataset 3
Supplementary Dataset 3. Genetic information for exposure_relative carbohydrate intake.
SNP	effect_allele	other_allele	eaf	beta	se	p
rs10206338	A	G	0.578	-0.0157735	0.00278684	1.52e-08
rs10510554	T	C	0.428	0.0194168	0.00278138	2.94e-12
rs10433500	A	G	0.6371	0.0160764	0.00286311	1.96e-08
rs7012637	A	G	0.4728	0.0173432	0.00278426	4.68e-10
rs10962121	T	G	0.4989	-0.0151916	0.0027521	3.4e-08
rs2472297	T	C	0.2603	-0.0179506	0.00326196	3.73e-08
rs7190396	T	G	0.6033	0.0178123	0.00281218	2.39e-10
rs1104608	C	G	0.4231	0.0184667	0.0028931	1.74e-10
rs36123991	T	G	0.2055	0.0212974	0.0036949	8.24e-09
rs8097672	A	T	0.8549	0.0234558	0.003908	1.95e-09
rs838144	T	C	0.5089	-0.0232282	0.00275313	3.26e-17

## Sheet: Supplementary Dataset 4
Supplementary Dataset 4. Genetic information for exposure_relative fat intake.
SNP	effect_allele	other_allele	eaf	beta	se	p
rs1229984	T	C	0.0293	0.0977704	0.00886163	2.64e-28
rs57193069	A	G	0.5456	-0.015743	0.00279627	1.8e-08
rs7012814	A	G	0.4727	-0.0188999	0.00278349	1.12e-11
rs33988101	T	G	0.5298	-0.0293992	0.00275945	1.66e-26

## Sheet: Supplementary Dataset 5
Supplementary Dataset 5. Genetic information for exposure_relative protein intake.
SNP	effect_allele	other_allele	eaf	beta	se	p
rs780094	T	C	0.3871	0.017517	0.00282441	5.577e-10
rs445551	A	G	0.3072	0.0191893	0.00338913	1.493e-08
rs1603978	A	C	0.6935	0.0191684	0.00298526	1.352e-10
rs13146907	A	G	0.6214	-0.0218977	0.00283943	1.24e-14
rs1461729	A	G	0.0998	0.0318296	0.00459037	4.087e-12
rs55872725	T	C	0.4072	0.0177932	0.00280031	2.092e-10
rs838133	A	G	0.4469	-0.0318218	0.00301314	4.523e-26

## Sheet: Supplementary Dataset 6
Supplementary Dataset 6. Genetic information for exposure_relative sugar intake.
SNP	effect_allele	other_allele	eaf	beta	se	p
rs12713415	C	G	0.71	-0.019	0.003	4.88e-09
rs7619139	A	T	0.59	-0.024	0.003	4.98e-16
rs13202107	A	G	0.217	-0.02	0.004	1.77e-08
rs7012814	A	G	0.472	0.019	0.003	4.99e-10
rs9972653	T	G	0.399	-0.02	0.003	1.53e-11
rs8097672	A	T	0.854	0.03	0.004	1.54e-12
rs341228	T	C	0.331	0.019	0.003	2.72e-09
rs838144	T	C	0.508	-0.028	0.003	8.53e-21

## Sheet: Supplementary Dataset 7
Supplementary Dataset 7. Genetic information for exposure_average acceleration.
SNP	effect_allele	other_allele	eaf	beta	se	p
rs34517439	C	T	0.879	0.308	0.056	4.4e-08
rs6775319	A	T	0.271	0.225	0.041	3.5e-08
rs9293503	T	C	0.888	0.329	0.058	2.1e-08
rs12522261	G	A	0.656	0.211	0.038	3.9e-08
rs11012732	A	G	0.67	0.225	0.039	5.4e-09
rs148193266	A	C	0.957	-0.51	0.092	3.1e-08
rs56194509	T	G	0.779	-0.303	0.044	5e-12
rs59499656	A	T	0.655	-0.228	0.038	2.4e-09

## Sheet: Supplementary Dataset 8
Data 8. Genetic information for exposure_moderate to vigorous physical activity.
SNP	effect_allele	other_allele	eaf	beta	se	p
rs429358	T	C	0.85	-0.019	0.00322422	7.3e-11
rs7804463	T	C	0.53	0.013	0.00230671	4.1e-10
rs7791992	C	A	0.41	-0.012	0.00234079	1.7e-08
rs3094622	A	G	0.86	0.018	0.00331792	1e-08
rs2035562	A	G	0.33	-0.014	0.00244842	1e-09
rs2988004	T	G	0.56	-0.014	0.00231931	2.4e-11
rs1043595	G	A	0.72	0.013	0.0025641	4.2e-08

## Sheet: Supplementary Dataset 9
Supplementary Dataset 9. Genetic information for exposure_vigorous physical activity.
SNP	effect_allele	other_allele	eaf	beta	se	p
rs1248860	G	A	0.48	-0.0512933	0.00134152	5.3e-15
rs13243553	G	A	0.61	0.0392207	0.00137411	2.4e-09
rs3781411	C	T	0.88	0.0582689	0.00206247	1e-10
rs328902	C	T	0.69	-0.040822	0.00144915	1.3e-10

## Sheet: Supplementary Dataset 10
Supplementary Dataset 10. Genetic information for exposure_age of initiation of regular smoking.
SNP	other_allele	effect_allele	eaf	beta	se	p
rs72853300	C	T	0.153	0.0189567	0.00336162	1.75e-08
rs7559982	T	A	0.564	-0.0172214	0.00244036	1.67e-12
rs11915747	C	G	0.354	0.0202182	0.00253721	1.57e-15
rs13136239	G	A	0.342	0.014809	0.002551	6.29e-09
rs2471711	C	T	0.152	-0.0192158	0.00337067	1.19e-08
rs624833	T	G	0.302	0.0157485	0.00263575	2.36e-09
rs7682598	A	G	0.771	0.0172559	0.00287999	2.09e-09
rs1403174	A	T	0.579	0.0155019	0.00245107	2.5e-10
rs11780471	G	A	0.0601	0.0329583	0.00509164	9.44e-11

[truncated: 18 more sheets: Supplementary Dataset 11, Supplementary Dataset 12, Supplementary Dataset 13, Supplementary Dataset 14, Supplementary Dataset 15, Supplementary Dataset 16, Supplementary Dataset 17, Supplementary Dataset 18, Supplementary Dataset 19, Supplementary Dataset 20, Supplementary Dataset 21, Supplementary Dataset 22, Supplementary Dataset 23, Supplementary Dataset 24, Supplementary Dataset 25, Supplementary Dataset 26, Supplementary Dataset 27, Supplementary Dataset 28]
